# Supplementary material for: Building a tool to assess malaria surveillance and response capacity in malaria post-elimination contexts: a modified and dual-weighted Delphi approach
Source: Infect Dis Poverty. 2025 Dec 26;14:127. doi: 10.1186/s40249-025-01401-w (PMC12742199; doi:10.1186/s40249-025-01401-w)
Supplement: Supplementary file 4 — Supplementary Material 4. [file 40249_2025_1401_MOESM4_ESM.xlsx]

## Sheet: R1
*Please complete the following form after you have completed the general information and read the following instructions for completing the form.
Instructions	Professors are requested to complete the following fields individually: 1. In the "Importance" column, please rate the importance of all the indicators on the left, including level 1 and level 2, using the drop-down menu to select the appropriate level (Very important, important, neutral, unimportant, very unimportant). 2. In the "Feasibility" column, please rate the feasibility of all the indica…
Malaria Surveillance and Response Capacity Assessment Tool of China Delphi expert consultation (First round)
Indicators	Importance	Feasibility	Basis of judgment and degree of reliance for importance and feasibility of indicators (Select at least one, multiple choices allowed)				Familiarity	Evaluation and Suggestions
			Practical experience	Theoretical analysis	Communication with domestic and foreign experts	Intuition
For example	Very important	Very feasible	High	Medium	Low	Medium	Very familiar	If you have any suggestions or comments, please fill in the box below
1 Surveillance system coverage and performance
1.1 Proportion of cases detected in entry quarantine
1.2 Proportion of patients with unexplained fever that are tested for Plasmodium
1.3 Proportion of blood samples collected at blood donor centre that are tested for Plasmodium
1.4 The interval between entry and confirmation of malaria cases
1.5 Proportion of suspected cases tested by the laboratory
1.6 Proportion of service-delivery points that have been carried out to surveillance drug resistance
1.7 Number of vector surveillance sites
1.8 Regularity of vector surveillance activities
1.9 Proportion of vector surveillance sites that have been carried out to surveillance insecticide resistance
1.10 Proportion of service-delivery points (including CDC and health institutions) that are included in the surveillance system
If you have any additional comments on "1 Coverage and performance of malaria surveillance system", please fill in here:
Indicators	Importance	Feasibility	Basis of judgment and degree of reliance for importance and feasibility of indicators (Select at least one, multiple choices allowed)				Familiarity	Evaluation and Suggestions
			Practical experience	Theoretical analysis	Communication with domestic and foreign experts	Intuition
2 The quality and use of the surveillance data
2.1 Proportion of reported cases to actual cases in the malaria surveillance system
2.2 Proportion of confirmed cases with completed epidemiological investigations and submitted reports
2.3 The timeliness of imported malaria cases reported within 1 day
2.4 The timeliness of imported malaria case checked and epidemiological investigations completed within 3 days
2.5 The timeliness of imported malaria cases for which outbreak investigations and case management are completed within 7 days
2.6 Completeness of reporting of core variables in malaria surveillance systems
2.7 Consistency of reporting core variables in the National Notifiable Disease Reporting System and the Parasitic Diseases Information Reporting Management System
2.8 Malaria epidemiology reporting annually based on surveillance data
If you have any additional comments on "2 Surveillance data quality and use", please fill in here:
Indicators	Importance	Feasibility	Basis of judgment and degree of reliance for importance and feasibility of indicators (Select at least one, multiple choices allowed)				Familiarity	Evaluation and Suggestions
			Practical experience	Theoretical analysis	Communication with domestic and foreign experts	Intuition
3 The functioning of the surveillance information management system
3.1 Flexibility of the information management system, with straightforward procedures for making revisions (e.g., adding indicators, accommodating changes in case definitions or technology)
3.2 Stability and full operation of the information management system with planned and budgeted maintenance
3.3 Use of standardized data formats in the information management system, enabling integration with other data sources
3.4 The information management system includes functionality for visualizing data in a dashboard
If you have any additional comments on "3 Information reporting management system", please fill in here:
Indicators	Importance	Feasibility	Basis of judgment and degree of reliance for importance and feasibility of indicators (Select at least one, multiple choices allowed)				Familiarity	Evaluation and Suggestions
			Practical experience	Theoretical analysis	Communication with domestic and foreign experts	Intuition
4 The availability and adequacy of resources
4.1 Number of malaria control staff per 1000 population
4.2 Number of vector surveillance staffs per 1000 population at the township level
4.3 Number of microscopists per 1000 population
4.4 Number of microscopes/rapid diagnostic tests per 1000 population
4.5 Adequate stockpiles of malaria treatment drugs
4.6 National funding for malaria surveillance
If you have any additional comments on "4 Resources for surveillance and response", please fill in here:
Indicators	Importance	Feasibility	Basis of judgment and degree of reliance for importance and feasibility of indicators (Select at least one, multiple choices allowed)				Familiarity	Evaluation and Suggestions
			Practical experience	Theoretical analysis	Communication with domestic and foreign experts	Intuition
5 Early diagnosis and treatment
5.1 Proportion of imported malaria cases diagnosed with malaria at the first visit
5.2 Correctness of “imported malaria” diagnosis
5.3 Correctness of imported malaria “parasite species” identification
5.4 Interval between the first medical visit and diagnosis
5.5 Standardized treatment rate of imported malaria cases
If you have any additional comments on "5 Capacity of early diagnosis and early treatment", please fill in here:
Indicators	Importance	Feasibility	Basis of judgment and degree of reliance for importance and feasibility of indicators (Select at least one, multiple choices allowed)				Familiarity	Evaluation and Suggestions
			Practical experience	Theoretical analysis	Communication with domestic and foreign experts	Intuition
6 Quality control supervision and training
6.1 Imported malaria managed as a Category B infectious disease
6.2 Existence of a designated malaria surveillance authority
6.3 Establishment of multisectoral joint mechanisms
6.4 Frequency of lower-level malaria surveillance units has been supervised
6.5 Frequency of malaria surveillance data has been reviewed for quality
6.6 Frequency of knowledge and skills training for malaria prevention and control staff
6.7 Frequency of knowledge and skills training for medical staff
6.8 Number of malaria awareness-raising materials distributed
6.9 Frequency of public lectures on malaria
6.10 Level of malaria knowledge among the population
6.11 Coverage rate of anti-mosquito facilities and tools
6.12 Interval between illness onset and the first medical visit
If you have any additional comments on "6 Training and supervision", please fill in here:

## Sheet: R2
*Please complete the following form after you have completed the general information and read the following instructions for completing the form.
Instructions	Professors are requested to complete the following fields individually: 1. In the "Importance" column, please rate the importance of all the indicators on the left, including level 1 and level 2, using the drop-down menu to select the appropriate level (Very important, important, neutral, unimportant, very unimportant). 2. In the "Feasibility" column, please rate the feasibility of all the indica…
Malaria Surveillance and Response Capacity Assessment Tool of China Delphi expert consultation (Second round)
Indicators	Importance	Feasibility	Basis of judgment and degree of reliance for importance and feasibility of indicators (Select at least one, multiple choices allowed)				Familiarity	Evaluation and Suggestions
			Practical experience	Theoretical analysis	Communication with domestic and foreign experts	Intuition
For example	Very important	Very feasible	High	Medium	Low	Medium	Very familiar	If you have any suggestions or comments, please fill in the box below
1 Surveillance system coverage and performance
1.1 The interval between entry and confirmation of malaria cases
1.2 Proportion of suspected cases tested by the laboratory
1.3 Regularity of vector surveillance activities
If you have any additional comments on "1 Coverage and performance of malaria surveillance system", please fill in here:
Indicators	Importance	Feasibility	Basis of judgment and degree of reliance for importance and feasibility of indicators (Select at least one, multiple choices allowed)				Familiarity	Evaluation and Suggestions
			Practical experience	Theoretical analysis	Communication with domestic and foreign experts	Intuition
2 The quality and use of the surveillance data
2.1 Proportion of reported cases to actual cases in the malaria surveillance system
2.2 Proportion of confirmed cases with completed epidemiological investigations and submitted reports
2.3 Proportion of imported malaria cases reported within 1 day
2.4 Proportion of imported malaria case checked and epidemiological investigations completed within 3 days
2.5 Proportion of imported malaria cases for which outbreak investigations and case management are completed within 7 days
2.6 Completeness of reporting of core variables in malaria surveillance systems
2.7 Consistency of reporting core variables in the National Notifiable Disease Reporting System and the Parasitic Diseases Information Reporting Management System
2.8 Malaria epidemiology reporting monthly based on surveillance data
If you have any additional comments on "2 Surveillance data quality and use", please fill in here:
Indicators	Importance	Feasibility	Basis of judgment and degree of reliance for importance and feasibility of indicators (Select at least one, multiple choices allowed)				Familiarity	Evaluation and Suggestions
			Practical experience	Theoretical analysis	Communication with domestic and foreign experts	Intuition
3 The functioning of the surveillance information management system
3.1 Flexibility of the information management system, with straightforward procedures for making revisions (e.g., adding indicators, accommodating changes in case definitions or technology)
3.2 Stability and full operation of the information management system with planned and budgeted maintenance
3.3 Use of standardized data formats in the information management system, enabling integration with other data sources
3.4 The information management system includes functionality for visualizing data in a dashboard
If you have any additional comments on "3 Information reporting management system", please fill in here:
Indicators	Importance	Feasibility	Basis of judgment and degree of reliance for importance and feasibility of indicators (Select at least one, multiple choices allowed)				Familiarity	Evaluation and Suggestions
			Practical experience	Theoretical analysis	Communication with domestic and foreign experts	Intuition
4 The availability and adequacy of resources
4.1 Number of malaria control staff per 1000 population
4.2 Number of microscopists per 1000 population
4.3 Number of microscopes/rapid diagnostic tests per 1000 population
4.4 Adequate stockpiles of malaria treatment drugs
4.5 National funding for malaria surveillance
If you have any additional comments on "4 Resources for surveillance and response", please fill in here:
Indicators	Importance	Feasibility	Basis of judgment and degree of reliance for importance and feasibility of indicators (Select at least one, multiple choices allowed)				Familiarity	Evaluation and Suggestions
			Practical experience	Theoretical analysis	Communication with domestic and foreign experts	Intuition
5 Early diagnosis and treatment
5.1 Proportion of imported malaria cases diagnosed with malaria at the first visit
5.2 Correctness of “imported malaria” diagnosis
5.3 Correctness of imported malaria “parasite species” identification
5.4 Interval between the first medical visit and diagnosis
5.5 Standardized treatment rate of imported malaria cases
If you have any additional comments on "5 Capacity of early diagnosis and early treatment", please fill in here:
Indicators	Importance	Feasibility	Basis of judgment and degree of reliance for importance and feasibility of indicators (Select at least one, multiple choices allowed)				Familiarity	Evaluation and Suggestions
			Practical experience	Theoretical analysis	Communication with domestic and foreign experts	Intuition
6 Quality control supervision and training
6.1 Imported malaria reported and managed as a Category B infectious disease
6.2 Existence of a designated malaria surveillance authority
6.3 Establishment of multisectoral joint mechanisms
6.4 Frequency of supervision visits by higher administration per year
6.5 Frequency of quality reviews of malaria surveillance data (implementation of the “1-3-7” approach)
6.6 Frequency of knowledge and skills training for malaria prevention and control staff
6.7 Frequency of knowledge and skills training for medical staff
6.8 Number of malaria awareness-raising materials distributed
6.9 Frequency of public lectures on malaria
6.10 Level of malaria knowledge among the population
6.11 Interval between illness onset and the first medical visit
If you have any additional comments on "6 Training and supervision", please fill in here:
