# Supplementary material for: Building a tool to assess malaria surveillance and response capacity in malaria post-elimination contexts: a modified and dual-weighted Delphi approach
Source: Infect Dis Poverty. 2025 Dec 26;14:127. doi: 10.1186/s40249-025-01401-w (PMC12742199; doi:10.1186/s40249-025-01401-w)
Supplement: Supplementary file 5 — Supplementary Material 5. [file 40249_2025_1401_MOESM5_ESM.xlsx]

## Sheet: Indicators
Assessing Surveillance and Response Capacity for Preventing Malaria Re-introduction
Tool developed by Guangyu Lu(guangyu.lu@yzu.edu.cn)
Our study has developed a comprehensive tool for assessing surveillance and response capacities crucial for preventing the reintroduction of malaria. This tool evaluates key domains including the quality and utilization of surveillance data, the timeliness of care-seeking and diagnosis of imported malaria cases, and the level of knowledge regarding malaria prevention and control among target popu…
Instructions: Please fill in the answers to each question in column D (Answer), according to the Answer guidance in column E. The F column is for the weight of each question (no manual entry), and columns G and H (no manual entry) will automatically calculate the scores based on column D. Cell H40 automatically calculates the overall job score evaluated by the tool.Since all variables are positiv…
No	Primary indicator	Secondary indicator	Answer	Answer guidance	Weight	Score	Total score
1	1. Surveillance system coverage and performance	1.1 Proportion of suspected cases tested by the laboratory(%)		Enter the exact percentage	0.0751	0	0
2		1.2 Vector surveillance activities carried out regularly (Yes/No)		Enter '1' for 'Yes' and '0' for 'No'	0.0091	0
3		1.3 Imported malaria reported and managed as a Category B infectious disease (Yes/No)		Enter '1' for 'Yes' and '0' for 'No'	0.1101	0
4		1.4 Existence of a designated malaria surveillance authority (Yes/No)		Enter '1' for 'Yes' and '0' for 'No'	0.0294	0
5		1.5 Establishment of multisectoral joint mechanisms (Yes/No)		Enter '1' for 'Yes' and '0' for 'No'	0.0163	0
6	2. The quality and use of the surveillance data	2.1 Proportion of reported cases to actual cases in the malaria surveillance system(%)		Enter the exact percentage	0.0218	0	0
7		2.2 Proportion of confirmed cases with completed epidemiological investigations and submitted reports (%)		Enter the exact percentage	0.1153	0
8		2.3 Proportion of imported malaria cases reported within 1 day (%)		Enter the exact percentage	0.0501	0
9		2.4 Proportion of imported malaria case checked and epidemiological investigations completed within 3 days (%)		Enter the exact percentage	0.0777	0
10		2.5 Proportion of imported malaria cases for which outbreak investigations and case management are completed within 7 days (%)		Enter the exact percentage	0.0325	0
11		2.6 Proportion of complete core variables reported in malaria surveillance systems (%)		Enter the exact percentage	0.0501	0
12		2.7 Consistency of reporting core variables in the National Notifiable Disease Reporting System and the Parasitic Diseases Information Reporting Management System (%)		Enter the exact percentage	0.0151	0
13		2.8 Regular malaria epidemiology reporting based on surveillance data (Yes/No)		Enter '1' for 'Yes' and '0' for 'No'	0.0083	0
14	3. The functioning of the surveillance information management system	3.1 Flexibility of the information management system, with straightforward procedures for making revisions (e.g., adding indicators, accommodating changes in case definitions or technology) (Yes/No)		Enter '1' for 'Yes' and '0' for 'No'	0.0076	0	0
15		3.2 Stability and full operation of the information management system with planned and budgeted maintenance(Yes/No)		Enter '1' for 'Yes' and '0' for 'No'	0.0476	0
16		3.3 Use of standardized data formats in the information management system, enabling integration with other data sources(Yes/No)		Enter '1' for 'Yes' and '0' for 'No'	0.0297	0
17		3.4 The information management system includes functionality for visualizing data in a dashboard(Yes/No)		Enter '1' for 'Yes' and '0' for 'No'	0.0123	0
18	4. The availability and adequacy of resources	4.1 Number of malaria control staff per 1000 population		The number of malaria control staff in the jurisdiction (city district, county, township) divided by the local resident population, multiplied by 1000	0.0026	0	0
19		4.2 Number of microscopists per 1000 population		The number of microscopy personnel in the jurisdiction (city district, county, township) divided by the local resident population, multiplied by 1000	0.0009	0
20		4.3 Number of microscopes per 1000 population		The number of microscopes in the jurisdiction (city district, county, township) divided by the local resident population, multiplied by 1000	0.0026	0
21		4.4 Number of rapid diagnostic tests per 1000 population		The number of rapid diagnostic tests in the jurisdiction (city district, county, township) divided by the local resident population, multiplied by 1000	0.007	0
22		4.5 Adequate stockpiles of malaria treatment drugs(Yes/No)		Enter '1' for 'Yes' and '0' for 'No'	0.0174	0
23		4.6 Actual cost of malaria surveillance and response implementation as a percentage of allocation(%)		Enter the exact percentage	0.007	0
24	5. Early diagnosis and treatment	5.1 Proportion of imported malaria cases diagnosed with malaria at the first visit(%)		Enter the exact percentage	0.0087	0	0
25		5.2 Correctness of “imported malaria diagnosis” at Malaria Diagnostic Reference Laboratory(%)		Enter the exact percentage	0.0145	0
26		5.3 Correctness of imported malaria “parasite species” identification at Malaria Diagnostic Reference Laboratory(%)		Enter the exact percentage	0.0087	0
27		5.4 Proportion of interval between illness onset and the first medical visit ≤ 72 hours(%)		Enter the exact percentage	0.0058	0
28		5.5 Proportion of interval between the first medical visit and diagnosis ≤ 24 hours (%)		Enter the exact percentage	0.1131	0
29		5.6 Proportion of standardized treatment rate of imported malaria cases(%)		Enter the exact percentage	0.0063	0
30	6. Quality control supervision and training	6.1 Existence of supervision visits by higher administration institutions annually (Yes/No)		Enter '1' for 'Yes' and '0' for 'No'	0.0052	0	0
31		6.2 Existence of quality control of malaria surveillance data annually (e.g., implementation of the “1-3-7” approach) (Yes/No)		Enter '1' for 'Yes' and '0' for 'No'	0.0128	0
32		6.3 The frequency of knowledge and skills training for malaria prevention and control staff is more than two times annually (Yes/No)		Enter '1' for 'Yes' and '0' for 'No'	0.0637	0
33		6.4 The frequency of knowledge and skills training for medical staff is more than two times annually (Yes/No)		Enter '1' for 'Yes' and '0' for 'No'	0.0148	0
34		6.5 Awareness and knowledge of malaria prevention among migrant labours to malaria endemic countries (e.g. entry-exit personnel) (%)		Enter the exact percentage	0.0008	0
Total							0

## Sheet: Sample
Assessing Surveillance and Response Capacity for Preventing Malaria Re-introduction
Tool developed by Guangyu Lu(guangyu.lu@yzu.edu.cn)
Our study has developed a comprehensive tool for assessing surveillance and response capacities crucial for preventing the reintroduction of malaria. This tool evaluates key domains including the quality and utilization of surveillance data, the timeliness of care-seeking and diagnosis of imported malaria cases, and the level of knowledge regarding malaria prevention and control among target popu…
Instructions: Please fill in the answers to each question in column D (Answer), according to the Answer guidance in column E. The F column is for the weight of each question (no manual entry), and columns G and H (no manual entry) will automatically calculate the scores based on column D. Cell H40 automatically calculates the overall job score evaluated by the tool.Since all variables are positiv…
No	Primary indicator	Secondary indicator	Answer	Answer guidance	Weight	Score	Total score
1	1. Surveillance system coverage and performance	1.1 Proportion of suspected cases tested by the laboratory(%)	100	Enter the exact percentage	0.0751	0.0751	0.2106
2		1.2 Vector surveillance activities carried out regularly (Yes/No)	1	Enter '1' for 'Yes' and '0' for 'No'	0.0091	0.0091
3		1.3 Imported malaria reported and managed as a Category B infectious disease (Yes/No)	1	Enter '1' for 'Yes' and '0' for 'No'	0.1101	0.1101
4		1.4 Existence of a designated malaria surveillance authority (Yes/No)	0	Enter '1' for 'Yes' and '0' for 'No'	0.0294	0
5		1.5 Establishment of multisectoral joint mechanisms (Yes/No)	1	Enter '1' for 'Yes' and '0' for 'No'	0.0163	0.0163
6	2. The quality and use of the surveillance data	2.1 Proportion of reported cases to actual cases in the malaria surveillance system(%)	100	Enter the exact percentage	0.0218	0.0218	0.362528
7		2.2 Proportion of confirmed cases with completed epidemiological investigations and submitted reports (%)	100	Enter the exact percentage	0.1153	0.1153
8		2.3 Proportion of imported malaria cases reported within 1 day (%)	97	Enter the exact percentage	0.0501	0.048597
9		2.4 Proportion of imported malaria case checked and epidemiological investigations completed within 3 days (%)	98	Enter the exact percentage	0.0777	0.076146
10		2.5 Proportion of imported malaria cases for which outbreak investigations and case management are completed within 7 days (%)	96	Enter the exact percentage	0.0325	0.0312
11		2.6 Proportion of complete core variables reported in malaria surveillance systems (%)	95	Enter the exact percentage	0.0501	0.047595
12		2.7 Consistency of reporting core variables in the National Notifiable Disease Reporting System and the Parasitic Diseases Information Reporting Management System (%)	90	Enter the exact percentage	0.0151	0.01359
13		2.8 Regular malaria epidemiology reporting based on surveillance data (Yes/No)	1	Enter '1' for 'Yes' and '0' for 'No'	0.0083	0.0083
14	3. The functioning of the surveillance information management system	3.1 Flexibility of the information management system, with straightforward procedures for making revisions (e.g., adding indicators, accommodating changes in case definitions or technology) (Yes/No)	1	Enter '1' for 'Yes' and '0' for 'No'	0.0076	0.0076	0.0972
15		3.2 Stability and full operation of the information management system with planned and budgeted maintenance(Yes/No)	1	Enter '1' for 'Yes' and '0' for 'No'	0.0476	0.0476
16		3.3 Use of standardized data formats in the information management system, enabling integration with other data sources(Yes/No)	1	Enter '1' for 'Yes' and '0' for 'No'	0.0297	0.0297
17		3.4 The information management system includes functionality for visualizing data in a dashboard(Yes/No)	1	Enter '1' for 'Yes' and '0' for 'No'	0.0123	0.0123
18	4. The availability and adequacy of resources	4.1 Number of malaria control staff per 1000 population	0.55	The number of malaria control staff in the jurisdiction (city district, county, township) divided by the local resident population, multiplied by 1000	0.0026	0.00143	0.0400117
19		4.2 Number of microscopists per 1000 population	0.25	The number of microscopy personnel in the jurisdiction (city district, county, township) divided by the local resident population, multiplied by 1000	0.0009	0.000225
20		4.3 Number of microscopes per 1000 population	0.0237	The number of microscopes in the jurisdiction (city district, county, township) divided by the local resident population, multiplied by 1000	0.0026	6.162e-05
21		4.4 Number of rapid diagnostic tests per 1000 population	0.49	The number of rapid diagnostic tests in the jurisdiction (city district, county, township) divided by the local resident population, multiplied by 1000	0.007	0.00343
22		4.5 Adequate stockpiles of malaria treatment drugs(Yes/No)	2	Enter '1' for 'Yes' and '0' for 'No'	0.0174	0.0348
23		4.6 Actual cost of malaria surveillance and response implementation as a percentage of allocation(%)	0.93	Enter the exact percentage	0.007	6.51e-05
24	5. Early diagnosis and treatment	5.1 Proportion of imported malaria cases diagnosed with malaria at the first visit(%)	100	Enter the exact percentage	0.0087	0.0087	0.131638
25		5.2 Correctness of “imported malaria diagnosis” at Malaria Diagnostic Reference Laboratory(%)	100	Enter the exact percentage	0.0145	0.0145
26		5.3 Correctness of imported malaria “parasite species” identification at Malaria Diagnostic Reference Laboratory(%)	100	Enter the exact percentage	0.0087	0.0087
27		5.4 Proportion of interval between illness onset and the first medical visit ≤ 72 hours(%)	90	Enter the exact percentage	0.0058	0.00522
28		5.5 Proportion of interval between the first medical visit and diagnosis ≤ 24 hours (%)	78	Enter the exact percentage	0.1131	0.088218
29		5.6 Proportion of standardized treatment rate of imported malaria cases(%)	100	Enter the exact percentage	0.0063	0.0063
30	6. Quality control supervision and training	6.1 Existence of supervision visits by higher administration institutions annually (Yes/No)	1	Enter '1' for 'Yes' and '0' for 'No'	0.0052	0.0052	0.08226
31		6.2 Existence of quality control of malaria surveillance data annually (e.g., implementation of the “1-3-7” approach) (Yes/No)	1	Enter '1' for 'Yes' and '0' for 'No'	0.0128	0.0128
32		6.3 The frequency of knowledge and skills training for malaria prevention and control staff is more than two times annually (Yes/No)	1	Enter '1' for 'Yes' and '0' for 'No'	0.0637	0.0637
33		6.4 The frequency of knowledge and skills training for medical staff is more than two times annually (Yes/No)	0	Enter '1' for 'Yes' and '0' for 'No'	0.0148	0
34		6.5 Awareness and knowledge of malaria prevention among migrant labours to malaria endemic countries (e.g. entry-exit personnel) (%)	70	Enter the exact percentage	0.0008	0.00056
Total							0.924238
